# Supplementary material for: Nonhomologous Chromosome Interactions in Prophase I: Dynamics of Bizarre Meiotic Contacts in the Alay Mole Vole Ellobius alaicus (Mammalia, Rodentia)
Source: Genes (Basel). 2022 Nov 23;13(12):2196. doi: 10.3390/genes13122196 (PMC9778597; doi:10.3390/genes13122196)
Supplement: Supplementary file 1 [file genes-13-02196-s001.zip]

Archive with 1 entries (1 files):
- genes-1971257-supplementary.pdf
